# Supplementary material for: ﻿A new species of Rhacophorus (Anura, Rhacophoridae) from Guangxi, China
Source: Zookeys. 2022 Aug 12;1117:123–38. doi: 10.3897/zookeys.1117.85787 (PMC9848650; doi:10.3897/zookeys.1117.85787)
Supplement: XML Treatment for Rhacophorus napoensis [file zookeys.1117.85787-treatment1.xml]

<!DOCTYPE tp:taxon-treatment
  PUBLIC "-//TaxonX//DTD Taxonomic Treatment Publishing DTD v0 20100105//EN" "tax-treatment-NSO.dtd">
<tp:taxon-treatment xmlns:tp="http://www.plazi.org/taxpub"><tp:treatment-meta><kwd-group><label>Taxon classification</label><kwd>
                <named-content content-type="kingdom">Animalia</named-content>
              </kwd><kwd>
                <named-content content-type="order">Anura</named-content>
              </kwd><kwd>
                <named-content content-type="family">Rhacophoridae</named-content>
              </kwd></kwd-group><mixed-citation publication-type="journal"><person-group><name><surname>Li</surname><given-names>Jing</given-names></name><name><surname>Liu</surname><given-names>Shuo</given-names></name><name><surname>Yu</surname><given-names>Guohua</given-names></name><name><surname>Sun</surname><given-names>Tao</given-names></name></person-group><article-title>﻿A new species of <italic><tp:taxon-name><tp:taxon-name-part taxon-name-part-type="genus" reg="Rhacophorus">Rhacophorus</tp:taxon-name-part></tp:taxon-name></italic> (<tp:taxon-name><tp:taxon-name-part taxon-name-part-type="order">Anura</tp:taxon-name-part></tp:taxon-name>, <tp:taxon-name><tp:taxon-name-part taxon-name-part-type="family">Rhacophoridae</tp:taxon-name-part></tp:taxon-name>) from Guangxi, China</article-title><source>Zookeys</source><day>12</day><month>08</month><year>2022</year><volume>1117</volume><fpage>123</fpage><lpage>138</lpage><pub-id pub-id-type="doi">10.3897/zookeys.1117.85787</pub-id></mixed-citation></tp:treatment-meta><tp:nomenclature><label>﻿</label><tp:taxon-name>
              <object-id xmlns:xlink="http://www.w3.org/1999/xlink" content-type="arpha" xlink:type="simple">C1D0BC5B-96C9-5889-8B44-C37AAFCD3449</object-id>
              <tp:taxon-name-part taxon-name-part-type="genus" reg="Rhacophorus">Rhacophorus</tp:taxon-name-part>
              <tp:taxon-name-part taxon-name-part-type="species" reg="napoensis">napoensis</tp:taxon-name-part>
              <object-id xmlns:xlink="http://www.w3.org/1999/xlink" content-type="zoobank" xlink:type="simple">https://zoobank.org/66C47824-DE9B-4EA7-AFF1-CFBA0F8D239E</object-id>
            </tp:taxon-name><tp:taxon-status xmlns:xlink="http://www.w3.org/1999/xlink" xlink:type="simple">sp. nov.</tp:taxon-status><xref ref-type="fig" rid="F4">Figs 4</xref><xref ref-type="fig" rid="F5">, 5</xref><xref ref-type="fig" rid="F6">, 6</xref></tp:nomenclature><tp:treatment-sec sec-type="material" id="SECID0EGMAI"><title>Material examined.</title><p><bold><italic>Holotype</italic>.</bold><abbrev xmlns:xlink="http://www.w3.org/1999/xlink" content-type="institution" xlink:title="Guangxi Normal University" id="ABBRID0ERMAI" xlink:type="simple">GXNU</abbrev> YU000172, adult male, collected on 25 March 2019 by Shuo Liu from Napo County, Baise City, Guangxi Zhuang Autonomous Region, China (<named-content xmlns:xlink="http://www.w3.org/1999/xlink" content-type="dwc:verbatimCoordinates" xlink:type="simple"><named-content content-type="geo-json" specific-use="{&#34;type&#34;:&#34;Point&#34;,&#34;coordinates&#34;:[105.849444,23.022222]}" id="NCID0EZMAI" xlink:type="simple">23°1'20"N, 105°50'58"E</named-content></named-content>, ca 1032 m a.s.l.). <bold><italic>Paratypes</italic>.</bold><abbrev xmlns:xlink="http://www.w3.org/1999/xlink" content-type="institution" xlink:title="Guangxi Normal University" id="ABBRID0ECNAI" xlink:type="simple">GXNU</abbrev> YU000169, <abbrev xmlns:xlink="http://www.w3.org/1999/xlink" content-type="institution" xlink:title="Guangxi Normal University" id="ABBRID0EHNAI" xlink:type="simple">GXNU</abbrev> YU000170, <abbrev xmlns:xlink="http://www.w3.org/1999/xlink" content-type="institution" xlink:title="Guangxi Normal University" id="ABBRID0EMNAI" xlink:type="simple">GXNU</abbrev> YU000171 and <abbrev xmlns:xlink="http://www.w3.org/1999/xlink" content-type="institution" xlink:title="Guangxi Normal University" id="ABBRID0ERNAI" xlink:type="simple">GXNU</abbrev> YU000173, four adult males, collected at the same time as the holotype from the type locality by Shuo Liu.</p></tp:treatment-sec><tp:treatment-sec sec-type="etymology" id="SECID0EWNAI"><title>Etymology.</title><p>The specific epithet is named for the type locality. We suggest the English common name as “Napo tree frog” and the Chinese common name as “那坡树蛙”.</p></tp:treatment-sec><tp:treatment-sec sec-type="diagnosis" id="SECID0E2NAI"><title>Diagnosis.</title><p>Morphologically, there are the following differences between Napo County specimens and other species belonging to <italic><tp:taxon-name><tp:taxon-name-part taxon-name-part-type="genus" reg="Rhacophorus">Rhacophorus</tp:taxon-name-part></tp:taxon-name></italic>: (1) Medium body size (adult males <abbrev xmlns:xlink="http://www.w3.org/1999/xlink" xlink:title="snout-vent length" id="ABBRID0EIOAI" xlink:type="simple">SVL</abbrev> 38.6–43.6 mm); (2) snout pointed, projecting beyond margin of lower jaw in ventral view, and the tip has a distinct bulge; (3) tympanum distinct, rounded; (4) maxillary teeth distinct; (5) tongue cordiform, notably notched posteriorly; (6) external single subgular vocal sac; (7) the tibiotarsal articulation reaches the snout; (8) <abbrev xmlns:xlink="http://www.w3.org/1999/xlink" xlink:title="tibia length" id="ABBRID0EMOAI" xlink:type="simple">TIL</abbrev> longer than <abbrev xmlns:xlink="http://www.w3.org/1999/xlink" xlink:title="foot length" id="ABBRID0EQOAI" xlink:type="simple">FL</abbrev> and slightly longer than half of <abbrev xmlns:xlink="http://www.w3.org/1999/xlink" xlink:title="snout-vent length" id="ABBRID0EUOAI" xlink:type="simple">SVL</abbrev>; (9) entire web between fingers and toes; (10) single inner metatarsal tubercle, flat; (11) banding exists in dorsal surface of limbs posterior part of dorsum; (12) two to three black spots at axillary region; (13) web is not black; and (14) dorsal color hoary with numerous black spots when the species is kept in preservative.</p></tp:treatment-sec><tp:treatment-sec sec-type="description" id="SECID0EYOAI"><title>Description of holotype.</title><p>Adult male, body size medium (<abbrev xmlns:xlink="http://www.w3.org/1999/xlink" xlink:title="snout-vent length" id="ABBRID0E5OAI" xlink:type="simple">SVL</abbrev> 38.6 mm); head width (<abbrev xmlns:xlink="http://www.w3.org/1999/xlink" xlink:title="head width" id="ABBRID0ECPAI" xlink:type="simple">HW</abbrev> 15.0 mm) longer than head length (<abbrev xmlns:xlink="http://www.w3.org/1999/xlink" xlink:title="head length" id="ABBRID0EGPAI" xlink:type="simple">HL</abbrev> 14.7 mm); snout pointed, longer than diameter of eye (<abbrev xmlns:xlink="http://www.w3.org/1999/xlink" xlink:title="diameter of eye" id="ABBRID0EKPAI" xlink:type="simple">ED</abbrev> 5.8 mm), protruding from the margin of the lower jaw; canthus rostralis distinct; loreal region oblique; nostril small, closer to eye than to tip of snout; internasal space (<abbrev xmlns:xlink="http://www.w3.org/1999/xlink" xlink:title="internasal space" id="ABBRID0EOPAI" xlink:type="simple">INS</abbrev> 4.9 mm) longer than interorbital space (<abbrev xmlns:xlink="http://www.w3.org/1999/xlink" xlink:title="interorbital space" id="ABBRID0ESPAI" xlink:type="simple">IOS</abbrev> 4.2 mm) and width of upper eyelid (<abbrev xmlns:xlink="http://www.w3.org/1999/xlink" xlink:title="width of upper eyelid" id="ABBRID0EWPAI" xlink:type="simple">UEW</abbrev> 4.3 mm); interorbital space (<abbrev xmlns:xlink="http://www.w3.org/1999/xlink" xlink:title="interorbital space" id="ABBRID0E1PAI" xlink:type="simple">IOS</abbrev> 4.2 mm) almost equal to width of upper eyelid (<abbrev xmlns:xlink="http://www.w3.org/1999/xlink" xlink:title="width of upper eyelid" id="ABBRID0E5PAI" xlink:type="simple">UEW</abbrev> 4.3 mm); pineal ocellus absent; pupil horizontal; tympanum distinct, rounded, diameter of tympanum (<abbrev xmlns:xlink="http://www.w3.org/1999/xlink" xlink:title="diameter of tympanum" id="ABBRID0ECQAI" xlink:type="simple">TD</abbrev> 3.4 mm) longer than half eye diameter (<abbrev xmlns:xlink="http://www.w3.org/1999/xlink" xlink:title="diameter of eye" id="ABBRID0EGQAI" xlink:type="simple">ED</abbrev> 5.8 mm), internasal space (<abbrev xmlns:xlink="http://www.w3.org/1999/xlink" xlink:title="internasal space" id="ABBRID0EKQAI" xlink:type="simple">INS</abbrev> 4.9 mm) and half interorbital space (<abbrev xmlns:xlink="http://www.w3.org/1999/xlink" xlink:title="interorbital space" id="ABBRID0EOQAI" xlink:type="simple">IOS</abbrev> 4.2 mm); supratympanic fold distinct; vomerine teeth present; maxillary teeth distinct; tongue cordiform, attached anteriorly, notably notched posteriorly; choanae oval; external single subgular vocal sac, vocal sac opening at the bottom of the mouth on either side.</p><fig id="F4" position="float" orientation="portrait"><object-id xmlns:xlink="http://www.w3.org/1999/xlink" content-type="doi" xlink:type="simple">10.3897/zookeys.1117.85787.figure4</object-id><object-id xmlns:xlink="http://www.w3.org/1999/xlink" content-type="arpha" xlink:type="simple">52968BDB-6C50-52EC-8687-AAED2BC9EC6C</object-id><label>Figure 4.</label><caption><p>Dorsal views (<bold>a</bold>) and ventral views (<bold>b</bold>) of the holotype of <italic><tp:taxon-name><tp:taxon-name-part taxon-name-part-type="genus" reg="Rhacophorus">R.</tp:taxon-name-part><tp:taxon-name-part taxon-name-part-type="species" reg="napoensis">napoensis</tp:taxon-name-part></tp:taxon-name></italic> sp. nov. (<abbrev xmlns:xlink="http://www.w3.org/1999/xlink" content-type="institution" xlink:title="Guangxi Normal University" id="ABBRID0EJRAI" xlink:type="simple">GXNU</abbrev> YU000172) in preservative. Ventral view (<bold>c</bold>) of <italic><tp:taxon-name><tp:taxon-name-part taxon-name-part-type="genus" reg="Rhacophorus">R.</tp:taxon-name-part><tp:taxon-name-part taxon-name-part-type="species" reg="rhodopus">rhodopus</tp:taxon-name-part></tp:taxon-name></italic> from type locality (090142) in preservative.</p></caption><graphic xmlns:xlink="http://www.w3.org/1999/xlink" xlink:href="zookeys-1117-123_article-85787__-g004.jpg" position="float" orientation="portrait" xlink:type="simple" id="oo_726860.jpg"><uri content-type="original_file" xlink:type="simple">https://binary.pensoft.net/fig/726860</uri></graphic></fig><p>Forelimbs stubby, length of lower arm and hand (<abbrev xmlns:xlink="http://www.w3.org/1999/xlink" xlink:title="length of forearm and hand" id="ABBRID0ECSAI" xlink:type="simple">LAHL</abbrev> 18.2 mm) shorter than snout-vent length (<abbrev xmlns:xlink="http://www.w3.org/1999/xlink" xlink:title="snout-vent length" id="ABBRID0EGSAI" xlink:type="simple">SVL</abbrev> 38.6 mm); fingers short, relative length of fingers: I &lt; II &lt; IV &lt; III; tips of all fingers expanded into discs; entire web between fingers; subarticular tubercles prominent and rounded, formula 1, 1, 2, 2; supernumerary tubercles below the base of finger absent; single thenar (inner metacarpal) tubercle large, oval, distinct (Fig. <xref ref-type="fig" rid="F5">5a</xref>).</p><p>Hindlimbs long and thin, tibia length (<abbrev xmlns:xlink="http://www.w3.org/1999/xlink" xlink:title="tibia length" id="ABBRID0EQSAI" xlink:type="simple">TIL</abbrev> 19.6 mm) longer than thigh length (<abbrev xmlns:xlink="http://www.w3.org/1999/xlink" xlink:title="thigh length" id="ABBRID0EUSAI" xlink:type="simple">THL</abbrev> 18.8 mm) and foot length (<abbrev xmlns:xlink="http://www.w3.org/1999/xlink" xlink:title="foot length" id="ABBRID0EYSAI" xlink:type="simple">FL</abbrev> 17.6 mm), tibiotarsal articulation reaches the snout; when the legs are at right angles to the body, the heels overlap; relative length of toes is I &lt; II &lt; III &lt; V &lt; IV; tips of all toes expanded into discs; entire web between toes; subarticular tubercles prominent and rounded, formula 1, 1, 2, 3, 2; supernumerary tubercle below the base of toe absent; single inner metatarsal tubercle, flat (Fig. <xref ref-type="fig" rid="F5">5b</xref>).</p><fig id="F5" position="float" orientation="portrait"><object-id xmlns:xlink="http://www.w3.org/1999/xlink" content-type="doi" xlink:type="simple">10.3897/zookeys.1117.85787.figure5</object-id><object-id xmlns:xlink="http://www.w3.org/1999/xlink" content-type="arpha" xlink:type="simple">9440D036-869F-5164-8405-404DE75FD9CD</object-id><label>Figure 5.</label><caption><p>Ventral view of hand (<bold>a</bold>) and foot (<bold>b</bold>) of the holotype of <italic><tp:taxon-name><tp:taxon-name-part taxon-name-part-type="genus" reg="Rhacophorus">R.</tp:taxon-name-part><tp:taxon-name-part taxon-name-part-type="species" reg="napoensis">napoensis</tp:taxon-name-part></tp:taxon-name></italic> sp. nov. (<abbrev xmlns:xlink="http://www.w3.org/1999/xlink" content-type="institution" xlink:title="Guangxi Normal University" id="ABBRID0EXTAI" xlink:type="simple">GXNU</abbrev> YU000172) in preservative.</p></caption><graphic xmlns:xlink="http://www.w3.org/1999/xlink" xlink:href="zookeys-1117-123_article-85787__-g005.jpg" position="float" orientation="portrait" xlink:type="simple" id="oo_726861.jpg"><uri content-type="original_file" xlink:type="simple">https://binary.pensoft.net/fig/726861</uri></graphic></fig><p>The skin of throat, ventral part of tibia, foot and tarsus smooth; the skin of chest, venter, vent and thigh rough and granular; some warts are found around the vent and flanks; dermal fringe along joint, vent and the outer sides of limbs (Fig. <xref ref-type="fig" rid="F4">4b</xref>); three black spots at the right armpit (Fig. <xref ref-type="fig" rid="F6">6a</xref>), and two black spots at the left armpit (Fig. <xref ref-type="fig" rid="F6">6b</xref>).</p><fig id="F6" position="float" orientation="portrait"><object-id xmlns:xlink="http://www.w3.org/1999/xlink" content-type="doi" xlink:type="simple">10.3897/zookeys.1117.85787.figure6</object-id><object-id xmlns:xlink="http://www.w3.org/1999/xlink" content-type="arpha" xlink:type="simple">B98E9F20-2574-5852-8530-2E01216F855A</object-id><label>Figure 6.</label><caption><p>Right armpit and flank view (<bold>a</bold>) and the left armpit and flank view (<bold>b</bold>) of the holotype of <italic><tp:taxon-name><tp:taxon-name-part taxon-name-part-type="genus" reg="Rhacophorus">R.</tp:taxon-name-part><tp:taxon-name-part taxon-name-part-type="species" reg="napoensis">napoensis</tp:taxon-name-part></tp:taxon-name></italic> sp. nov. (<abbrev xmlns:xlink="http://www.w3.org/1999/xlink" content-type="institution" xlink:title="Guangxi Normal University" id="ABBRID0EGVAI" xlink:type="simple">GXNU</abbrev> YU000172) in preservative.</p></caption><graphic xmlns:xlink="http://www.w3.org/1999/xlink" xlink:href="zookeys-1117-123_article-85787__-g006.jpg" position="float" orientation="portrait" xlink:type="simple" id="oo_726862.jpg"><uri content-type="original_file" xlink:type="simple">https://binary.pensoft.net/fig/726862</uri></graphic></fig><p><bold><italic>Color of holotype in preservative</italic>.</bold> Dorsal color hoary with numerous black spots; horizontal banding on dorsum and dorsal surface of limbs (Fig. <xref ref-type="fig" rid="F4">4a</xref>).</p><p><bold><italic>Male secondary sexual characteristics</italic>.</bold> No nuptial pad and lineae masculinae were observed.</p></tp:treatment-sec><tp:treatment-sec sec-type="Morphological variation" id="SECID0ECWAI"><title>Morphological variation.</title><p>The morphological measurement and the number of dark spots at axillary region of the holotype and paratypes are shown in Table <xref ref-type="table" rid="T2">2</xref>. The total number of dark spots at axillary region varies between individuals, and the number of dark spots on the left and right axillary region also varies. Because all specimens are male, sexual dimorphism cannot be determined.</p></tp:treatment-sec><tp:treatment-sec sec-type="distribution" id="SECID0EMWAI"><title>Distribution and ecology.</title><p>The new species was found near several large rocks in the bushes, 306 m southeast of Nongyao, Napo County, Baise City, Guangxi Zhuang Autonomous Region, China (Fig. <xref ref-type="fig" rid="F7">7</xref>). Vocal recordings and tadpoles of this new species were not collected.</p><fig id="F7" position="float" orientation="portrait"><object-id xmlns:xlink="http://www.w3.org/1999/xlink" content-type="doi" xlink:type="simple">10.3897/zookeys.1117.85787.figure7</object-id><object-id xmlns:xlink="http://www.w3.org/1999/xlink" content-type="arpha" xlink:type="simple">93171F3D-67EB-5866-BF84-D072567CFAFF</object-id><label>Figure 7.</label><caption><p>Habitat of <italic><tp:taxon-name><tp:taxon-name-part taxon-name-part-type="genus" reg="Rhacophorus">R.</tp:taxon-name-part><tp:taxon-name-part taxon-name-part-type="species" reg="napoensis">napoensis</tp:taxon-name-part></tp:taxon-name></italic> sp. nov. at the type locality.</p></caption><graphic xmlns:xlink="http://www.w3.org/1999/xlink" xlink:href="zookeys-1117-123_article-85787__-g007.jpg" position="float" orientation="portrait" xlink:type="simple" id="oo_726863.jpg"><uri content-type="original_file" xlink:type="simple">https://binary.pensoft.net/fig/726863</uri></graphic></fig></tp:treatment-sec><tp:treatment-sec sec-type="comparisons" id="SECID0EOXAI"><title>Comparisons.</title><p>The new species is obviously distinguishable from most of the closely-related species including <italic><tp:taxon-name><tp:taxon-name-part taxon-name-part-type="genus" reg="Rhacophorus">R.</tp:taxon-name-part><tp:taxon-name-part taxon-name-part-type="species" reg="norhayatii">norhayatii</tp:taxon-name-part></tp:taxon-name></italic>, <italic><tp:taxon-name><tp:taxon-name-part taxon-name-part-type="genus" reg="Rhacophorus">R.</tp:taxon-name-part><tp:taxon-name-part taxon-name-part-type="species" reg="reinwardtii">reinwardtii</tp:taxon-name-part></tp:taxon-name></italic>, <italic><tp:taxon-name><tp:taxon-name-part taxon-name-part-type="genus" reg="Rhacophorus">R.</tp:taxon-name-part><tp:taxon-name-part taxon-name-part-type="species" reg="kio">kio</tp:taxon-name-part></tp:taxon-name></italic>, <italic><tp:taxon-name><tp:taxon-name-part taxon-name-part-type="genus" reg="Rhacophorus">R.</tp:taxon-name-part><tp:taxon-name-part taxon-name-part-type="species" reg="borneensis">borneensis</tp:taxon-name-part></tp:taxon-name></italic>, and <italic><tp:taxon-name><tp:taxon-name-part taxon-name-part-type="genus" reg="Rhacophorus">R.</tp:taxon-name-part><tp:taxon-name-part taxon-name-part-type="species" reg="helenae">helenae</tp:taxon-name-part></tp:taxon-name></italic> by smaller body size (<abbrev xmlns:xlink="http://www.w3.org/1999/xlink" xlink:title="snout-vent length" id="ABBRID0ELZAI" xlink:type="simple">SVL</abbrev> of adult males 38.6‒43.6 mm vs. 64.7 mm in <italic><tp:taxon-name><tp:taxon-name-part taxon-name-part-type="genus" reg="Rhacophorus">R.</tp:taxon-name-part><tp:taxon-name-part taxon-name-part-type="species" reg="norhayatii">norhayatii</tp:taxon-name-part></tp:taxon-name></italic>, 41.1‒52.5 mm in <italic><tp:taxon-name><tp:taxon-name-part taxon-name-part-type="genus" reg="Rhacophorus">R.</tp:taxon-name-part><tp:taxon-name-part taxon-name-part-type="species" reg="reinwardtii">reinwardtii</tp:taxon-name-part></tp:taxon-name></italic>, 70.5 mm in <italic><tp:taxon-name><tp:taxon-name-part taxon-name-part-type="genus" reg="Rhacophorus">R.</tp:taxon-name-part><tp:taxon-name-part taxon-name-part-type="species" reg="kio">kio</tp:taxon-name-part></tp:taxon-name></italic>, 50.9 mm in <italic><tp:taxon-name><tp:taxon-name-part taxon-name-part-type="genus" reg="Rhacophorus">R.</tp:taxon-name-part><tp:taxon-name-part taxon-name-part-type="species" reg="borneensis">borneensis</tp:taxon-name-part></tp:taxon-name></italic>, and 72.3‒85.5 mm in <italic><tp:taxon-name><tp:taxon-name-part taxon-name-part-type="genus" reg="Rhacophorus">R.</tp:taxon-name-part><tp:taxon-name-part taxon-name-part-type="species" reg="helenae">helenae</tp:taxon-name-part></tp:taxon-name></italic>) and lack of black coloration on the webs (vs. webs between toes black).</p><p>The new species differs from <italic><tp:taxon-name><tp:taxon-name-part taxon-name-part-type="genus" reg="Rhacophorus">R.</tp:taxon-name-part><tp:taxon-name-part taxon-name-part-type="species" reg="rhodopus">rhodopus</tp:taxon-name-part></tp:taxon-name></italic> by head width greater than head length (vs. head length almost equal to head width), snout pointed and the tip has a distinct bulge (vs. snout oblique and pointed) (Fig. <xref ref-type="fig" rid="F4">4</xref>), tongue cordiform, notably notched posteriorly (vs. tongue narrow and long, deeply notched posteriorly), external single subgular vocal sac (vs. internal single subgular vocal sac), the tibiotarsal articulation reaches the snout (vs. the tibiotarsal articulation reaches the eye), tibia length is slightly greater than half of snout-vent length (vs. tibia length is about half of snout-vent length), two to three black spots at axillary region (vs. one black or dark round spot at axillary region); and from <italic><tp:taxon-name><tp:taxon-name-part taxon-name-part-type="genus" reg="Rhacophorus">R.</tp:taxon-name-part><tp:taxon-name-part taxon-name-part-type="species" reg="bipunctatus">bipunctatus</tp:taxon-name-part></tp:taxon-name></italic> by head width greater than head length (vs. head length almost equal to head width), snout pointed, and the tip has a distinct bulge (vs. snout broad and pointed), loreal region oblique (vs. loreal region concave), tympanum distinct (vs. tympanum indistinct), maxillary teeth distinct (vs. tooth-like projection on maxilla absent), tongue cordiform, notably notched posteriorly (vs. tongue medium size, round, slight notched posteriorly, median lingual process absent), slender toes (vs. toes rather short, thin), tibia length is slightly greater than half of snout-vent length (vs. tibia length is slightly less than half of snout-vent length), two to three black spots at axillary region (vs. one big and one small black spot at axillary region).</p></tp:treatment-sec><tp:treatment-sec><!--Section generated to contain objects referenced in tp:taxon-treatment.--><table-wrap id="T2" position="float" orientation="portrait"><label>Table 2.</label><caption><p>Measurements (mm) and the number of dark spots (left, right, total) at axillary region of <italic><tp:taxon-name><tp:taxon-name-part taxon-name-part-type="genus" reg="Rhacophorus">R.</tp:taxon-name-part><tp:taxon-name-part taxon-name-part-type="species" reg="napoensis">napoensis</tp:taxon-name-part></tp:taxon-name></italic> sp. nov. from Napo County, Baise City, Guangxi Zhuang Autonomous Region, China and <italic><tp:taxon-name><tp:taxon-name-part taxon-name-part-type="genus" reg="Rhacophorus">R.</tp:taxon-name-part><tp:taxon-name-part taxon-name-part-type="species" reg="rhodopus">rhodopus</tp:taxon-name-part></tp:taxon-name></italic> from Caiyanghe Nature Reserve, Simao District, Pu’er City, Yunnan Province, China. Abbreviations defined in Materials and methods.</p></caption><table id="TID0EFFBG" rules="all"><tbody><tr><th rowspan="1" colspan="1">Species</th><th rowspan="1" colspan="1">Vouchers</th><th rowspan="1" colspan="1">Sex</th><th rowspan="1" colspan="1">
                  <abbrev xmlns:xlink="http://www.w3.org/1999/xlink" xlink:title="snout-vent length" id="ABBRID0EAEAG" xlink:type="simple">SVL</abbrev>
                </th><th rowspan="1" colspan="1">
                  <abbrev xmlns:xlink="http://www.w3.org/1999/xlink" xlink:title="head length" id="ABBRID0EIEAG" xlink:type="simple">HL</abbrev>
                </th><th rowspan="1" colspan="1">
                  <abbrev xmlns:xlink="http://www.w3.org/1999/xlink" xlink:title="head width" id="ABBRID0EQEAG" xlink:type="simple">HW</abbrev>
                </th><th rowspan="1" colspan="1">
                  <abbrev xmlns:xlink="http://www.w3.org/1999/xlink" xlink:title="snout length" id="ABBRID0EYEAG" xlink:type="simple">SL</abbrev>
                </th><th rowspan="1" colspan="1">
                  <abbrev xmlns:xlink="http://www.w3.org/1999/xlink" xlink:title="internasal space" id="ABBRID0EAFAG" xlink:type="simple">INS</abbrev>
                </th><th rowspan="1" colspan="1">
                  <abbrev xmlns:xlink="http://www.w3.org/1999/xlink" xlink:title="interorbital space" id="ABBRID0EIFAG" xlink:type="simple">IOS</abbrev>
                </th><th rowspan="1" colspan="1">
                  <abbrev xmlns:xlink="http://www.w3.org/1999/xlink" xlink:title="width of upper eyelid" id="ABBRID0EQFAG" xlink:type="simple">UEW</abbrev>
                </th><th rowspan="1" colspan="1">
                  <abbrev xmlns:xlink="http://www.w3.org/1999/xlink" xlink:title="diameter of eye" id="ABBRID0EYFAG" xlink:type="simple">ED</abbrev>
                </th><th rowspan="1" colspan="2">
                  <abbrev xmlns:xlink="http://www.w3.org/1999/xlink" xlink:title="diameter of tympanum" id="ABBRID0EAGAG" xlink:type="simple">TD</abbrev>
                </th></tr><tr><td rowspan="1" colspan="1">
                  <italic>
                    <tp:taxon-name><tp:taxon-name-part taxon-name-part-type="genus" reg="Rhacophorus">R.</tp:taxon-name-part><tp:taxon-name-part taxon-name-part-type="species" reg="napoensis">napoensis</tp:taxon-name-part></tp:taxon-name>
                  </italic>
                  <bold>sp. nov.</bold>
                </td><td rowspan="1" colspan="1"><abbrev xmlns:xlink="http://www.w3.org/1999/xlink" content-type="institution" xlink:title="Guangxi Normal University" id="ABBRID0EZGAG" xlink:type="simple">GXNU</abbrev> YU000169</td><td rowspan="1" colspan="1">M</td><td rowspan="1" colspan="1">39.6</td><td rowspan="1" colspan="1">11.7</td><td rowspan="1" colspan="1">14.6</td><td rowspan="1" colspan="1">7.3</td><td rowspan="1" colspan="1">4.7</td><td rowspan="1" colspan="1">5.9</td><td rowspan="1" colspan="1">3.7</td><td rowspan="1" colspan="1">4.6</td><td rowspan="1" colspan="2">2.4</td></tr><tr><td rowspan="1" colspan="1">
                  <italic>
                    <tp:taxon-name><tp:taxon-name-part taxon-name-part-type="genus" reg="Rhacophorus">R.</tp:taxon-name-part><tp:taxon-name-part taxon-name-part-type="species" reg="napoensis">napoensis</tp:taxon-name-part></tp:taxon-name>
                  </italic>
                  <bold>sp. nov.</bold>
                </td><td rowspan="1" colspan="1"><abbrev xmlns:xlink="http://www.w3.org/1999/xlink" content-type="institution" xlink:title="Guangxi Normal University" id="ABBRID0ERIAG" xlink:type="simple">GXNU</abbrev> YU000170</td><td rowspan="1" colspan="1">M</td><td rowspan="1" colspan="1">43.6</td><td rowspan="1" colspan="1">13.5</td><td rowspan="1" colspan="1">16.6</td><td rowspan="1" colspan="1">8.0</td><td rowspan="1" colspan="1">5.1</td><td rowspan="1" colspan="1">5.2</td><td rowspan="1" colspan="1">4.3</td><td rowspan="1" colspan="1">6.0</td><td rowspan="1" colspan="2">2.8</td></tr><tr><td rowspan="1" colspan="1">
                  <italic>
                    <tp:taxon-name><tp:taxon-name-part taxon-name-part-type="genus" reg="Rhacophorus">R.</tp:taxon-name-part><tp:taxon-name-part taxon-name-part-type="species" reg="napoensis">napoensis</tp:taxon-name-part></tp:taxon-name>
                  </italic>
                  <bold>sp. nov.</bold>
                </td><td rowspan="1" colspan="1"><abbrev xmlns:xlink="http://www.w3.org/1999/xlink" content-type="institution" xlink:title="Guangxi Normal University" id="ABBRID0EJKAG" xlink:type="simple">GXNU</abbrev> YU000171</td><td rowspan="1" colspan="1">M</td><td rowspan="1" colspan="1">39.8</td><td rowspan="1" colspan="1">16.6</td><td rowspan="1" colspan="1">15.5</td><td rowspan="1" colspan="1">7.1</td><td rowspan="1" colspan="1">5.2</td><td rowspan="1" colspan="1">5.0</td><td rowspan="1" colspan="1">4.7</td><td rowspan="1" colspan="1">6.7</td><td rowspan="1" colspan="2">3.7</td></tr><tr><td rowspan="1" colspan="1"><italic><tp:taxon-name><tp:taxon-name-part taxon-name-part-type="genus" reg="Rhacophorus">R.</tp:taxon-name-part><tp:taxon-name-part taxon-name-part-type="species" reg="napoensis">napoensis</tp:taxon-name-part></tp:taxon-name></italic><bold>sp. nov</bold>.</td><td rowspan="1" colspan="1"><abbrev xmlns:xlink="http://www.w3.org/1999/xlink" content-type="institution" xlink:title="Guangxi Normal University" id="ABBRID0ECMAG" xlink:type="simple">GXNU</abbrev> YU000172</td><td rowspan="1" colspan="1">M</td><td rowspan="1" colspan="1">38.6</td><td rowspan="1" colspan="1">14.7</td><td rowspan="1" colspan="1">15.0</td><td rowspan="1" colspan="1">6.9</td><td rowspan="1" colspan="1">4.9</td><td rowspan="1" colspan="1">4.2</td><td rowspan="1" colspan="1">4.3</td><td rowspan="1" colspan="1">5.8</td><td rowspan="1" colspan="2">3.4</td></tr><tr><td rowspan="1" colspan="1">
                  <italic>
                    <tp:taxon-name><tp:taxon-name-part taxon-name-part-type="genus" reg="Rhacophorus">R.</tp:taxon-name-part><tp:taxon-name-part taxon-name-part-type="species" reg="napoensis">napoensis</tp:taxon-name-part></tp:taxon-name>
                  </italic>
                  <bold>sp. nov.</bold>
                </td><td rowspan="1" colspan="1"><abbrev xmlns:xlink="http://www.w3.org/1999/xlink" content-type="institution" xlink:title="Guangxi Normal University" id="ABBRID0E1NAG" xlink:type="simple">GXNU</abbrev> YU000173</td><td rowspan="1" colspan="1">M</td><td rowspan="1" colspan="1">41.1</td><td rowspan="1" colspan="1">15.8</td><td rowspan="1" colspan="1">16.3</td><td rowspan="1" colspan="1">7.2</td><td rowspan="1" colspan="1">5.0</td><td rowspan="1" colspan="1">5.3</td><td rowspan="1" colspan="1">4.8</td><td rowspan="1" colspan="1">6.3</td><td rowspan="1" colspan="2">3.6</td></tr><tr><td rowspan="1" colspan="1">
                  <italic>
                    <tp:taxon-name><tp:taxon-name-part taxon-name-part-type="genus" reg="Rhacophorus">R.</tp:taxon-name-part><tp:taxon-name-part taxon-name-part-type="species" reg="rhodopus">rhodopus</tp:taxon-name-part></tp:taxon-name>
                  </italic>
                </td><td rowspan="1" colspan="1">090142</td><td rowspan="1" colspan="1">M</td><td rowspan="1" colspan="1">35.1</td><td rowspan="1" colspan="1">12.7</td><td rowspan="1" colspan="1">13.8</td><td rowspan="1" colspan="1">5.7</td><td rowspan="1" colspan="1">4.4</td><td rowspan="1" colspan="1">4.6</td><td rowspan="1" colspan="1">3.3</td><td rowspan="1" colspan="1">5.1</td><td rowspan="1" colspan="2">2.8</td></tr><tr><td rowspan="1" colspan="1">
                  <italic>
                    <tp:taxon-name><tp:taxon-name-part taxon-name-part-type="genus" reg="Rhacophorus">R.</tp:taxon-name-part><tp:taxon-name-part taxon-name-part-type="species" reg="rhodopus">rhodopus</tp:taxon-name-part></tp:taxon-name>
                  </italic>
                </td><td rowspan="1" colspan="1">090143</td><td rowspan="1" colspan="1">M</td><td rowspan="1" colspan="1">31.4</td><td rowspan="1" colspan="1">10.8</td><td rowspan="1" colspan="1">12.7</td><td rowspan="1" colspan="1">5.1</td><td rowspan="1" colspan="1">4.1</td><td rowspan="1" colspan="1">4.4</td><td rowspan="1" colspan="1">3.1</td><td rowspan="1" colspan="1">4.7</td><td rowspan="1" colspan="2">2.4</td></tr><tr><td rowspan="1" colspan="1">
                  <italic>
                    <tp:taxon-name><tp:taxon-name-part taxon-name-part-type="genus" reg="Rhacophorus">R.</tp:taxon-name-part><tp:taxon-name-part taxon-name-part-type="species" reg="rhodopus">rhodopus</tp:taxon-name-part></tp:taxon-name>
                  </italic>
                </td><td rowspan="1" colspan="1">090144</td><td rowspan="1" colspan="1">M</td><td rowspan="1" colspan="1">35.8</td><td rowspan="1" colspan="1">11.7</td><td rowspan="1" colspan="1">13.9</td><td rowspan="1" colspan="1">5.6</td><td rowspan="1" colspan="1">4.7</td><td rowspan="1" colspan="1">4.8</td><td rowspan="1" colspan="1">3.3</td><td rowspan="1" colspan="1">5.3</td><td rowspan="1" colspan="2">2.6</td></tr><tr><td rowspan="1" colspan="1">
                  <italic>
                    <tp:taxon-name><tp:taxon-name-part taxon-name-part-type="genus" reg="Rhacophorus">R.</tp:taxon-name-part><tp:taxon-name-part taxon-name-part-type="species" reg="rhodopus">rhodopus</tp:taxon-name-part></tp:taxon-name>
                  </italic>
                </td><td rowspan="1" colspan="1">090145</td><td rowspan="1" colspan="1">M</td><td rowspan="1" colspan="1">31.2</td><td rowspan="1" colspan="1">11.7</td><td rowspan="1" colspan="1">12.5</td><td rowspan="1" colspan="1">5.1</td><td rowspan="1" colspan="1">3.7</td><td rowspan="1" colspan="1">4.7</td><td rowspan="1" colspan="1">2.9</td><td rowspan="1" colspan="1">4.2</td><td rowspan="1" colspan="2">2.4</td></tr><tr><td rowspan="1" colspan="1">
                  <bold>Species</bold>
                </td><td rowspan="1" colspan="1">
                  <bold>Vouchers</bold>
                </td><td rowspan="1" colspan="1">
                  <bold>Sex</bold>
                </td><td rowspan="1" colspan="1">
                  <bold>
                    <abbrev xmlns:xlink="http://www.w3.org/1999/xlink" xlink:title="distance from nostril to eye" id="ABBRID0EZVAG" xlink:type="simple">DNE</abbrev>
                  </bold>
                </td><td rowspan="1" colspan="1">
                  <bold>
                    <abbrev xmlns:xlink="http://www.w3.org/1999/xlink" xlink:title="distance from snout to nostril" id="ABBRID0ECWAG" xlink:type="simple">SN</abbrev>
                  </bold>
                </td><td rowspan="1" colspan="1">
                  <bold>
                    <abbrev xmlns:xlink="http://www.w3.org/1999/xlink" xlink:title="length of forearm and hand" id="ABBRID0ELWAG" xlink:type="simple">LAHL</abbrev>
                  </bold>
                </td><td rowspan="1" colspan="1">
                  <bold>
                    <abbrev xmlns:xlink="http://www.w3.org/1999/xlink" xlink:title="thigh length" id="ABBRID0EUWAG" xlink:type="simple">THL</abbrev>
                  </bold>
                </td><td rowspan="1" colspan="1">
                  <bold>
                    <abbrev xmlns:xlink="http://www.w3.org/1999/xlink" xlink:title="tibia length" id="ABBRID0E4WAG" xlink:type="simple">TIL</abbrev>
                  </bold>
                </td><td rowspan="1" colspan="1">
                  <bold>
                    <abbrev xmlns:xlink="http://www.w3.org/1999/xlink" xlink:title="length of the foot and tarsus" id="ABBRID0EGXAG" xlink:type="simple">TFL</abbrev>
                  </bold>
                </td><td rowspan="1" colspan="1">
                  <bold>
                    <abbrev xmlns:xlink="http://www.w3.org/1999/xlink" xlink:title="foot length" id="ABBRID0EPXAG" xlink:type="simple">FL</abbrev>
                  </bold>
                </td><td rowspan="1" colspan="1">
                  <bold>Left</bold>
                </td><td rowspan="1" colspan="1">
                  <bold>Right</bold>
                </td><td rowspan="1" colspan="1">
                  <bold>Total</bold>
                </td></tr><tr><td rowspan="1" colspan="1">
                  <italic>
                    <tp:taxon-name><tp:taxon-name-part taxon-name-part-type="genus" reg="Rhacophorus">R.</tp:taxon-name-part><tp:taxon-name-part taxon-name-part-type="species" reg="napoensis">napoensis</tp:taxon-name-part></tp:taxon-name>
                  </italic>
                  <bold>sp. nov.</bold>
                </td><td rowspan="1" colspan="1"><abbrev xmlns:xlink="http://www.w3.org/1999/xlink" content-type="institution" xlink:title="Guangxi Normal University" id="ABBRID0E1YAG" xlink:type="simple">GXNU</abbrev> YU000169</td><td rowspan="1" colspan="1">M</td><td rowspan="1" colspan="1">3.1</td><td rowspan="1" colspan="1">4.0</td><td rowspan="1" colspan="1">20.6</td><td rowspan="1" colspan="1">19.5</td><td rowspan="1" colspan="1">19.9</td><td rowspan="1" colspan="1">28.4</td><td rowspan="1" colspan="1">18.7</td><td rowspan="1" colspan="1">3</td><td rowspan="1" colspan="1">2</td><td rowspan="1" colspan="1">5</td></tr><tr><td rowspan="1" colspan="1">
                  <italic>
                    <tp:taxon-name><tp:taxon-name-part taxon-name-part-type="genus" reg="Rhacophorus">R.</tp:taxon-name-part><tp:taxon-name-part taxon-name-part-type="species" reg="napoensis">napoensis</tp:taxon-name-part></tp:taxon-name>
                  </italic>
                  <bold>sp. nov.</bold>
                </td><td rowspan="1" colspan="1"><abbrev xmlns:xlink="http://www.w3.org/1999/xlink" content-type="institution" xlink:title="Guangxi Normal University" id="ABBRID0EV1AG" xlink:type="simple">GXNU</abbrev> YU000170</td><td rowspan="1" colspan="1">M</td><td rowspan="1" colspan="1">3.6</td><td rowspan="1" colspan="1">4.1</td><td rowspan="1" colspan="1">20.3</td><td rowspan="1" colspan="1">21.5</td><td rowspan="1" colspan="1">21.7</td><td rowspan="1" colspan="1">29.2</td><td rowspan="1" colspan="1">18.7</td><td rowspan="1" colspan="1">3</td><td rowspan="1" colspan="1">2</td><td rowspan="1" colspan="1">5</td></tr><tr><td rowspan="1" colspan="1">
                  <italic>
                    <tp:taxon-name><tp:taxon-name-part taxon-name-part-type="genus" reg="Rhacophorus">R.</tp:taxon-name-part><tp:taxon-name-part taxon-name-part-type="species" reg="napoensis">napoensis</tp:taxon-name-part></tp:taxon-name>
                  </italic>
                  <bold>sp. nov.</bold>
                </td><td rowspan="1" colspan="1"><abbrev xmlns:xlink="http://www.w3.org/1999/xlink" content-type="institution" xlink:title="Guangxi Normal University" id="ABBRID0EQ3AG" xlink:type="simple">GXNU</abbrev> YU000171</td><td rowspan="1" colspan="1">M</td><td rowspan="1" colspan="1">2.7</td><td rowspan="1" colspan="1">4.2</td><td rowspan="1" colspan="1">19.4</td><td rowspan="1" colspan="1">19.8</td><td rowspan="1" colspan="1">20.1</td><td rowspan="1" colspan="1">29.2</td><td rowspan="1" colspan="1">18.6</td><td rowspan="1" colspan="1">2</td><td rowspan="1" colspan="1">2</td><td rowspan="1" colspan="1">4</td></tr><tr><td rowspan="1" colspan="1"><italic><tp:taxon-name><tp:taxon-name-part taxon-name-part-type="genus" reg="Rhacophorus">R.</tp:taxon-name-part><tp:taxon-name-part taxon-name-part-type="species" reg="napoensis">napoensis</tp:taxon-name-part></tp:taxon-name></italic><bold>sp. nov</bold>.</td><td rowspan="1" colspan="1"><abbrev xmlns:xlink="http://www.w3.org/1999/xlink" content-type="institution" xlink:title="Guangxi Normal University" id="ABBRID0EM5AG" xlink:type="simple">GXNU</abbrev> YU000172</td><td rowspan="1" colspan="1">M</td><td rowspan="1" colspan="1">2.6</td><td rowspan="1" colspan="1">3.8</td><td rowspan="1" colspan="1">18.2</td><td rowspan="1" colspan="1">18.8</td><td rowspan="1" colspan="1">19.6</td><td rowspan="1" colspan="1">27.4</td><td rowspan="1" colspan="1">17.6</td><td rowspan="1" colspan="1">2</td><td rowspan="1" colspan="1">3</td><td rowspan="1" colspan="1">5</td></tr><tr><td rowspan="1" colspan="1">
                  <italic>
                    <tp:taxon-name><tp:taxon-name-part taxon-name-part-type="genus" reg="Rhacophorus">R.</tp:taxon-name-part><tp:taxon-name-part taxon-name-part-type="species" reg="napoensis">napoensis</tp:taxon-name-part></tp:taxon-name>
                  </italic>
                  <bold>sp. nov.</bold>
                </td><td rowspan="1" colspan="1"><abbrev xmlns:xlink="http://www.w3.org/1999/xlink" content-type="institution" xlink:title="Guangxi Normal University" id="ABBRID0EHABG" xlink:type="simple">GXNU</abbrev> YU000173</td><td rowspan="1" colspan="1">M</td><td rowspan="1" colspan="1">2.9</td><td rowspan="1" colspan="1">3.9</td><td rowspan="1" colspan="1">20.1</td><td rowspan="1" colspan="1">21.0</td><td rowspan="1" colspan="1">20.8</td><td rowspan="1" colspan="1">29.3</td><td rowspan="1" colspan="1">18.0</td><td rowspan="1" colspan="1">2</td><td rowspan="1" colspan="1">3</td><td rowspan="1" colspan="1">5</td></tr><tr><td rowspan="1" colspan="1">
                  <italic>
                    <tp:taxon-name><tp:taxon-name-part taxon-name-part-type="genus" reg="Rhacophorus">R.</tp:taxon-name-part><tp:taxon-name-part taxon-name-part-type="species" reg="rhodopus">rhodopus</tp:taxon-name-part></tp:taxon-name>
                  </italic>
                </td><td rowspan="1" colspan="1">090142</td><td rowspan="1" colspan="1">M</td><td rowspan="1" colspan="1">2.6</td><td rowspan="1" colspan="1">3.1</td><td rowspan="1" colspan="1">18.5</td><td rowspan="1" colspan="1">18.6</td><td rowspan="1" colspan="1">19.0</td><td rowspan="1" colspan="1">26.3</td><td rowspan="1" colspan="1">17.2</td><td rowspan="1" colspan="1">2</td><td rowspan="1" colspan="1">1</td><td rowspan="1" colspan="1">3</td></tr><tr><td rowspan="1" colspan="1">
                  <italic>
                    <tp:taxon-name><tp:taxon-name-part taxon-name-part-type="genus" reg="Rhacophorus">R.</tp:taxon-name-part><tp:taxon-name-part taxon-name-part-type="species" reg="rhodopus">rhodopus</tp:taxon-name-part></tp:taxon-name>
                  </italic>
                </td><td rowspan="1" colspan="1">090143</td><td rowspan="1" colspan="1">M</td><td rowspan="1" colspan="1">2.1</td><td rowspan="1" colspan="1">3.0</td><td rowspan="1" colspan="1">16.4</td><td rowspan="1" colspan="1">17.1</td><td rowspan="1" colspan="1">16.9</td><td rowspan="1" colspan="1">23.1</td><td rowspan="1" colspan="1">14.6</td><td rowspan="1" colspan="1">2</td><td rowspan="1" colspan="1">2</td><td rowspan="1" colspan="1">4</td></tr><tr><td rowspan="1" colspan="1">
                  <italic>
                    <tp:taxon-name><tp:taxon-name-part taxon-name-part-type="genus" reg="Rhacophorus">R.</tp:taxon-name-part><tp:taxon-name-part taxon-name-part-type="species" reg="rhodopus">rhodopus</tp:taxon-name-part></tp:taxon-name>
                  </italic>
                </td><td rowspan="1" colspan="1">090144</td><td rowspan="1" colspan="1">M</td><td rowspan="1" colspan="1">2.6</td><td rowspan="1" colspan="1">3.2</td><td rowspan="1" colspan="1">19.1</td><td rowspan="1" colspan="1">19.3</td><td rowspan="1" colspan="1">18.6</td><td rowspan="1" colspan="1">25.9</td><td rowspan="1" colspan="1">17.2</td><td rowspan="1" colspan="1">1</td><td rowspan="1" colspan="1">1</td><td rowspan="1" colspan="1">2</td></tr><tr><td rowspan="1" colspan="1">
                  <italic>
                    <tp:taxon-name><tp:taxon-name-part taxon-name-part-type="genus" reg="Rhacophorus">R.</tp:taxon-name-part><tp:taxon-name-part taxon-name-part-type="species" reg="rhodopus">rhodopus</tp:taxon-name-part></tp:taxon-name>
                  </italic>
                </td><td rowspan="1" colspan="1">090145</td><td rowspan="1" colspan="1">M</td><td rowspan="1" colspan="1">2.2</td><td rowspan="1" colspan="1">2.6</td><td rowspan="1" colspan="1">16.6</td><td rowspan="1" colspan="1">16.3</td><td rowspan="1" colspan="1">16.7</td><td rowspan="1" colspan="1">22.4</td><td rowspan="1" colspan="1">15.5</td><td rowspan="1" colspan="1">1</td><td rowspan="1" colspan="1">1</td><td rowspan="1" colspan="1">2</td></tr></tbody></table></table-wrap></tp:treatment-sec></tp:taxon-treatment>
